# Supplementary material for: Gene therapy for progressive familial intrahepatic cholestasis type 3 in a clinically relevant mouse model
Source: Nat Commun. 2019 Dec 13;10:5694. doi: 10.1038/s41467-019-13614-3 (PMC6910969; doi:10.1038/s41467-019-13614-3)
Supplement: Supplementary file 4 — Source Data [file 41467_2019_13614_MOESM4_ESM.xlsx]

## Sheet: Figure 1c
Figure 1c
	Supernatant PC	mock	MDR3-A-co	MDR3-A-wt	MDR3-B-co	MDR3-B-wt	MDR3-C-co	MDR3-C-wt
	well 1	6.6597	21.5699	21.2714	10.5058	10.5965	15.9514	15.8683
	well 2	6.7315	21.1212	21.2232	9.45147	10.9281	13.8475	15.9325

## Sheet: Figure 3a
Figure 3a
		age (weeks)
ALP (males)	ID	3	4	5	6	8	10	12	14
Saline	1	414.5	381.5	318	365.4	253.6	193.6	154.8	128.8
	2	387.5	393.2	501.2	319.2	163.2	142.8	144	169.2
	3	746	352.4	853.6	450.8	304.4	452.4	503.2	255.2
	4	770.4	451.6	608.4	376.4	305.6	326.8	387.6	330.4
AAV-MDR3 3E13 1X	5	343	471	407	403.8	351.6	339.6	350.8	397.2
	6	384	342	402.5	398.4	465.2	474	489.2	299.6
	7	442	426	386.5	423.6	369.2	394.8	471.6	391.6
AAV-MDR3 1E14 1X	8	372.3	278	190	208.8	171.6	112	92	63.2
	9	426.5	257	215.5	212.4	147.2	101.6	94	66
	10	301.5	208	259.2	219.6	138	110	82.8	66.8
	11	294.5	231.6	233.2	214.4	157.2	62.8	140.4	114.8
	12	466.8	207.6	257.2	206.8	166.8	178.4	171.2	158.8
	13	442.8	214	252.4	208	146.8	164.8	115.2	118.4
	14	373.6	208.4	244.4	230.4	160.4	171.6	154.4	163.2
WT	18	301.5	230.5	236	208.8	89.2	91.6	72	61.6
	19	291.5	226	226.4	207.2	110	93.2	73.2	64.8
	20	286	226.5	208.8	196.8	144.4	95.2	75.2	66
		age (weeks)
ALT (males)		3	4	5	6	8	10	12	14
Saline	1	51	172	217.5	504	317.6	416.8	256.4	371.2
	2	48.5	209.2	577.2	313.2	257.6	343.2	374.4	534.8
	3	172.8	210	330	362.8	392.4	434.4	568.8	319.2
	4	204.8	273.6	622	414.4	360	614	561.2	689.6
AAV-MDR3 3E13 1X	5	80.5	191	289	328.8	379.2	381.2	435.6	580.4
	6	27	160	151.5	367.2	448.8	476.4	548.4	397.2
	7	61	222	228.5	410.4	327.2	472.8	486.4	469.2
AAV-MDR3 1E14 1X	8	14.62	24.5	20	26.4	40	41.6	35.2	24
	9	9.5	18.5	28	40.8	46.8	44	30.4	37.6
	10	16.5	21.2	45.6	52.4	65.6	46.4	34.4	34.4
	11	13	15.6	54	52.8	129.6	20.8	159.2	84.8
	12	35.6	40	538.8	94.8	59.6	114.8	104	141.6
	13	37.6	26	61.6	46	38	114.8	69.6	81.2
	14	33.2	23.6	266.8	103.2	75.6	148.4	182.8	337.2
WT	18	13	17	42	40	50.8	22.8	32.8	21.6
	19	15.5	15	18.8	30	158	27.6	81.2	23.6
	20	15	48.5	20.4	42.8	100.4	42	40.8	33.6
		age (weeks)
AST (males)		3	4	5	6	8	10	12	14
Saline	1	93.5	182	218.5	456	220	293.6	123.6	180.4
	2	106	195.2	655.6	233.2	134.4	207.6	185.6	373.2
	3	316.8	190.4	400	406.8	390	462	418.4	368
	4	296.8	292.8	628.8	458.4	346.8	566.8	332.4	598.4
AAV-MDR3 3E13 1X	5	90.5	235.5	323.5	377.4	349.6	308.4	354.4	540.8
	6	69.5	176	199	403.2	441.2	440	641.6	337.2
	7	90	282.5	301	442.8	295.2	409.6	450	448.4
AAV-MDR3 1E14 1X	8	65.62	61.5	47	69.6	64.8	51.2	47.6	46
	9	67	55.5	65	73.2	64	55.6	67.6	62.4
	10	53.5	52.8	63.2	58.8	66	198	44.8	172.8
	11	66.5	59.4	72.8	69.6	108.8	31.6	114	90
	12	91.6	110.4	357.2	62.8	88.8	89.2	91.2	80.8
	13	77.2	58	84	51.6	69.2	79.2	76	107.2
	14	82.8	52.8	187.6	77.6	67.6	90.8	148	244.4
WT	18	49.5	57.5	64.8	58	107.6	100	88	53.2
	19	56.5	51	59.2	46	206.8	170	151.2	62.8
	20	61.5	78.5	47.6	47.6	230.4	100.4	122.8	60.4
		age (weeks)
BS (males)		3	4	5	6	8	10	12	14
Saline	1	7	13	9	21	14	5.2	17.6	9.2
	2	17	22	73.2	20.8	14	11.6	4.8	4.4
	3	58.8	33.2	141.6	111.2	57.2	80.4	126	94.4
	4	65.6	46.4	100.8	58	16.4	38.8	59.6	28.4
AAV-MDR3 3E13 1X	5	9	31.5	33.5	34.2	30.8	30	26.4	31.2
	6	5.5	8.5	20.5	33.6	36.4	41.6	34.4	29.6
	7	5.5	30.5	43	31.8	22.8	34	25.6	40
AAV-MDR3 1E14 1X	8	2.72	0.5	0.5	0.5	0.5	0.5	0.5	0.5
	9	4	1	0.5	0.5	0.5	0.5	0.5	0.5
	10	1.5	0.5	1.2	3.6	0.5	0.5	0.5	0.5
	11	0.5	2.4	0.5	3.2	0.5	6.4	13.6	7.6
	12	1.2	4.4	15.6	13.6	11.6	6.4	8.8	8
	13	8	23.6	4.4	2.8	1.2	3.2	0.5	3.6
	14	2.8	0.8	8.8	11.6	2.8	4.4	3.2	5.6
WT	18	3	2	0.5	0.5	0.5	0.8	0.4	2.8
	19	2.5	1	0.5	0.5	0.5	3.6	1.2	0.5
	20	2.5	1	4	0.5	0.5	0.5	0.4	0.8

## Sheet: Figure 3b
Figure 3b
		age (weeks)
ALP (females)	ID	3	4	5	6	8	10	12	14
Saline	1	435	429	447.5	500.4	463.6	383.6	545.2	526.4
	2	358.5	382.2	570.4	500.8	365.2	249.2	417.2	323.6
	3	439.5	335.4	465.2	489.2	371.2	374	335.2	302.4
	4	340	374.4	475.2	430.8	314.8	339.6	353.2	460.8
	5	451	916.8	710	440.4	460	324	969.2	299.2
	6	435	504.4	558	488.4	577.6	516.8	510.8	483.2
	7	472	440.4	550.8	424	440	530.4	450.4	352.8
	8	1018.4	639.2	995.2	898.4	686.4	607.2	601.2	530.4
AAV-MDR3 3E13 1X	9	381.5	411	586.5	666	556.4	566.8	550.4	612.4
AAV-MDR3 1E14 1X	10	313.5	282	225.5	198	149.6	151.6	139.6	140.4
	11	368.5	252.5	213	198.6	152	146.8	135.2	124
	12	300.5	214.4	260.8	241.6	198	220.4	513.6	640.8
	13	313	244.4	264.8	242.8	186.4	175.6	228	484.8
	14	319	254	264	236.8	195.2	158.4	198.4	197.6
	15	414	231.6	231.6	217.6	152.8	169.2	210.8	187.6
WT	21	257	209	207.6	175.6	144.8	126.8	109.2	91.6
	22	255	227.5	223.6	203.2	144.4	126.4	86	39.2
	23	267.5	229	241.2	201.6	136	123.6	107.2	103.6
		age (weeks)
ALT (females)	ID	3	4	5	6	8	10	12	14
Saline	1	83	209	301.5	580.2	438.8	412.4	455.2	510.4
	2	77	190.8	657.6	341.2	436.4	420	597.6	715.6
	3	87	151.2	331.6	885.6	635.6	346.8	646.4	295.2
	4	41.5	157.2	400.4	721.6	414	458	408.8	680.4
	5	189.5	438	522	279.6	443.6	323.6	588.4	332.8
	6	123.5	387.6	502.8	302.8	810.4	547.2	703.6	749.6
	7	110	250	480.8	482	730	205.6	579.2	406.4
	8	108.4	218.4	386.8	225.2	282.8	331.2	441.2	384
AAV-MDR3 3E13 1X	9	50	337.5	320.5	428.4	610.4	497.2	517.2	538.8
AAV-MDR3 1E14 1X	10	14.5	14	26	30	33.2	58	35.2	79.2
	11	10.5	13.5	24.5	34.2	40.4	70.4	84.8	100
	12	16.5	23.2	33.6	92.4	71.6	202.4	639.2	874.4
	13	30.5	37.2	59.2	86	70.8	79.6	128.4	398.4
	14	14	26.8	103.6	97.6	63.2	73.6	147.2	182
	15	23.6	28.8	161.6	40.8	51.2	103.2	121.2	72.8
WT	21	8.5	30	39.6	32	19.6	28.8	16	20.8
	22	14.5	12	22.4	37.2	16.8	26.4	12.4	28
	23	11	18.5	18.8	23.6	21.2	16.4	11.6	11.2
		age (weeks)
AST (females)	ID	3	4	5	6	8	10	12	14
Saline	1	107.5	257	332.5	643.2	460.8	405.2	518.8	460.8
	2	135	208.2	634.4	318.4	362.8	375.6	450.8	710
	3	97	156.6	290	913.6	632	210.8	687.2	234
	4	92	177.6	363.2	675.2	355.2	371.6	326	736.8
	5	352.5	693	521.2	310	402.4	330.4	813.6	276.8
	6	284.5	434.4	549.6	354.4	841.6	640.8	732.4	734.4
	7	242.8	291.6	546	550	643.6	188.8	590.8	306.4
	8	277.6	314.4	494.4	354.4	319.6	362.4	534	372
AAV-MDR3 3E13 1X	9	105	385	393.5	519	704.4	558	586.8	528.4
AAV-MDR3 1E14 1X	10	74	63	53.5	66.6	61.6	64.8	58.4	99.2
	11	65.5	51	64	92.4	96.8	84	108.4	96.8
	12	60	54.4	78.4	98.4	91.2	294.8	588.4	1123.2
	13	58	76	93.6	104	86	111.6	152	480
	14	60	71.6	127.6	92	83.6	122	223.6	247.6
	15	80.4	66.8	156	64.8	70	116.4	145.6	98.8
WT	21	61.5	58	67.6	52.4	62	72.8	45.2	54.4
	22	60.5	55.5	62	88.8	59.2	82	46.8	374.8
	23	60.5	58.5	51.2	39.2	58	98.4	42.4	62
		age (weeks)
BS (females)	ID	3	4	5	6	8	10	12	14
Saline	1	23	25	27	246.6	123.2	67.6	156	84.4
	2	23	33.6	102	74	47.6	24.8	85.2	42
	3	38	13.8	33.6	143.2	92.4	19.2	61.6	20.4
	4	15	21.6	34.4	102	46.8	43.2	28.8	106.8
	5	55	245.4	80.8	52.4	36.8	42.8	106.8	26.8
	6	57	139.6	101.2	74.4	171.2	55.2	44	49.6
	7	40.4	36.8	110.4	119.6	246.8	34.8	34.4	34.8
	8	72.4	82.4	394.8	246.4	177.2	224.8	284	84
AAV-MDR3 3E13 1X	9	12	21	58	278.4	139.2	102.4	101.6	94
AAV-MDR3 1E14 1X	10	5	0.5	0.5	0.5	0.5	0.5	0.8	6
	11	3.5	1.5	0.5	0.5	0.5	0.5	0.5	0.5
	12	2	0.5	2	5.6	2.4	0.5	30.4	137.6
	13	1	5.6	0.5	7.2	0.5	9.2	5.2	58
	14	2.5	0.5	5.6	6.4	3.2	7.2	8	25.2
	15	3.2	0.5	8	1.2	8.4	11.2	8.8	9.6
WT	21	2	1	3.2	1.6	0.5	0.5	1.6	2
	22	3	1	0.8	1.2	0.5	0.8	0.5	1.2
	23	3	1	3.2	1.2	0.5	0.5	0.5	4.4

## Sheet: Figure 3c
Figure 3c
		age (weeks)
ALP (females)	ID	3	4	5	6	8	10	12	14
Saline	1	435	429	447.5	500.4	463.6	383.6	545.2	526.4
	2	358.5	382.2	570.4	500.8	365.2	249.2	417.2	323.6
	3	439.5	335.4	465.2	489.2	371.2	374	335.2	302.4
	4	340	374.4	475.2	430.8	314.8	339.6	353.2	460.8
	5	451	916.8	710	440.4	460	324	969.2	299.2
	6	435	504.4	558	488.4	577.6	516.8	510.8	483.2
	7	472	440.4	550.8	424	440	530.4	450.4	352.8
	8	1018.4	639.2	995.2	898.4	686.4	607.2	601.2	530.4
AAV-MDR3 1E14 2X	16	263.5	246.6	251.2	170.8	144	130.8	112.4	112.8
	17	265	228	228.8	183.6	137.6	124	124.4	117.2
	18	271	251.6	239.6	220.8	219.2	151.6	184.8	182
	19	331	264.8	261.6	233.6	180.4	124.4	148.8	134.4
	20	232	222.4	213.6	186.8	163.6	140	126.4	126.4
WT	21	257	209	207.6	175.6	144.8	126.8	109.2	91.6
	22	255	227.5	223.6	203.2	144.4	126.4	86	39.2
	23	267.5	229	241.2	201.6	136	123.6	107.2	103.6
		age (weeks)
ALT (females)	ID	3	4	5	6	8	10	12	14
Saline	1	83	209	301.5	580.2	438.8	412.4	455.2	510.4
	2	77	190.8	657.6	341.2	436.4	420	597.6	715.6
	3	87	151.2	331.6	885.6	635.6	346.8	646.4	295.2
	4	41.5	157.2	400.4	721.6	414	458	408.8	680.4
	5	189.5	438	522	279.6	443.6	323.6	588.4	332.8
	6	123.5	387.6	502.8	302.8	810.4	547.2	703.6	749.6
	7	110	250	480.8	482	730	205.6	579.2	406.4
	8	108.4	218.4	386.8	225.2	282.8	331.2	441.2	384
AAV-MDR3 1E14 2X	16	10.5	9.6	27.6	22.4	42.4	16.4	34	33.2
	17	17	21.6	40	24.4	33.6	26.4	35.2	42.4
	18	11	28	43.6	63.2	80.4	58.4	159.6	107.2
	19	17	24.4	91.6	73.2	94.4	66	115.2	114
	20	16.5	29.2	24	44.8	39.6	28.4	38	47.6
WT	21	8.5	30	39.6	32	19.6	28.8	16	20.8
	22	14.5	12	22.4	37.2	16.8	26.4	12.4	28
	23	11	18.5	18.8	23.6	21.2	16.4	11.6	11.2
		age (weeks)
AST (females)	ID	3	4	5	6	8	10	12	14
Saline	1	107.5	257	332.5	643.2	460.8	405.2	518.8	460.8
	2	135	208.2	634.4	318.4	362.8	375.6	450.8	710
	3	97	156.6	290	913.6	632	210.8	687.2	234
	4	92	177.6	363.2	675.2	355.2	371.6	326	736.8
	5	352.5	693	521.2	310	402.4	330.4	813.6	276.8
	6	284.5	434.4	549.6	354.4	841.6	640.8	732.4	734.4
	7	242.8	291.6	546	550	643.6	188.8	590.8	306.4
	8	277.6	314.4	494.4	354.4	319.6	362.4	534	372
AAV-MDR3 1E14 2X	16	67.5	55.8	77.6	56.8	55.2	76.8	60.4	93.2
	17	75	59.4	92.8	56	60.4	64	57.2	63.6
	18	54.5	72	99.6	84.8	97.6	111.6	160	127.6
	19	63	72.8	128.8	97.6	106	130.8	237.6	164.8
	20	54.5	60	57.2	61.6	77.6	67.2	58.8	80.4
WT	21	61.5	58	67.6	52.4	62	72.8	45.2	54.4
	22	60.5	55.5	62	88.8	59.2	82	46.8	374.8
	23	60.5	58.5	51.2	39.2	58	98.4	42.4	62
		age (weeks)
BS (females)	ID	3	4	5	6	8	10	12	14
Saline	1	23	25	27	246.6	123.2	67.6	156	84.4
	2	23	33.6	102	74	47.6	24.8	85.2	42
	3	38	13.8	33.6	143.2	92.4	19.2	61.6	20.4
	4	15	21.6	34.4	102	46.8	43.2	28.8	106.8
	5	55	245.4	80.8	52.4	36.8	42.8	106.8	26.8
	6	57	139.6	101.2	74.4	171.2	55.2	44	49.6
	7	40.4	36.8	110.4	119.6	246.8	34.8	34.4	34.8
	8	72.4	82.4	394.8	246.4	177.2	224.8	284	84
AAV-MDR3 1E14 2X	16	0.5	0.5	0.5	2	0.5	0.5	3.2	3.2
	17	0.5	0.5	0.5	2	0.5	0.5	2	0.5
	18	6	0.5	3.2	8.4	0.5	12.8	0.8	7.2
	19	10	0.5	10.8	1.2	2.8	14	2.8	8
	20	4	2.8	3.2	2.4	0.5	3.2	2	0.5
WT	21	2	1	3.2	1.6	0.5	0.5	1.6	2
	22	3	1	0.8	1.2	0.5	0.8	0.5	1.2
	23	3	1	3.2	1.2	0.5	0.5	0.5	4.4

## Sheet: Figure 4a
Figure 4a
Bile PC (males)	ID				Bile PC (females)	ID
Saline	1	1201			Saline	1	970
	2	746.591				2	718
	3	692.776				3	800
	4	672.832				4	660
AAV-MDR3 3E13 1X	5	1058				5	813
	6	930				6	796
	7	763				7	1420.24
AAV-MDR3 1E14 1X	8					8	1040.84
	9	8985			AAV-MDR3 3E13 1X	9	835
	10	7677.24			AAV-MDR3 1E14 1X	10	5134
	11	1802.46				11	6202
	12	3932.32				12	782
	13	4421.41				13	908
	14	2144.36				14
AAV-MDR3 1E14 2X	15	10833.1				15	2100.44
	16	14738.2			AAV-MDR3 1E14 2X	16	9957
	17	8343.61				17	8614
WT	18	36799.9				18	4407
	19	25714.2				19	4360
	20	30847.9				20
					WT	21	35442.1
						22	35130.2
						23	30425.1

## Sheet: Figure 4b
Figure 4b
Liver weight (males)	ID				Liver weight (females)	ID
Saline	1	5.309			Saline	1	7.219
	2	5.093				2	6.415
	3	5.85149				3	7.91
	4	6.45511				4	6.502
AAV-MDR3 3E13 1X	5	5.47				5	7.985
	6	6.092				6	7.939
	7	6.345				7	7.885
AAV-MDR3 1E14 1X	8	3.516				8	6.004
	9	3.452			AAV-MDR3 3E13 1X	9	7.884
	10	3.73684			AAV-MDR3 1E14 1X	10	3.946
	11	6.1028				11	3.582
	12	4.0273				12	8.107
	13	3.84722				13	8.07
	14	4.19929				14
AAV-MDR3 1E14 2X	15	3.35202				15	5.985
	16	4.22177			AAV-MDR3 1E14 2X	16	4.162
	17	3.70096				17	4.058
WT	18	3.757				18	5.118
	19	3.638				19	4.607
	20	4.049				20
					WT	21	3.774
						22	3.699
						23	3.663

## Sheet: Figure 4c
Figure 4c
% area fibrosis (males)	ID				% area fibrosis (females)	ID
Saline	1	6.15819			Saline	1	8.97582
	2	5.46616				2	10.0226
	3	10.7737				3	10.0601
	4	8.74356				4	15.5665
AAV-MDR3 3E13 1X	5	8.46925				5	15.0269
	6	6.45172				6	19.8668
	7	7.8202				7	14.8784
AAV-MDR3 1E14 1X	8	1.17489				8	10.0478
	9	0.78245			AAV-MDR3 3E13 1X	9	9.85772
	10	1.06265			AAV-MDR3 1E14 1X	10	0.99171
	11	4.01786				11	1.16019
	12	1.99342				12	8.65945
	13	0.848392				13	6.96755
	14	2.97664				14
AAV-MDR3 1E14 2X	15	0.851824				15	2.13824
	16	0.979344			AAV-MDR3 1E14 2X	16	1.06998
	17	1.06244				17	1.50024
WT	18	0.6682				18	1.66172
	19	1.36248				19	5.37592
						20
					WT	21	0.6459
						22	1.17873
						23	1.29306
						24	0.606368

## Sheet: Figure 5a
Figure 5a
AAV genomes (males)	ID				AAV genomes (females)	ID
Saline	1	0.6424			Saline	1	0.1826
	2	2.31971				2	0.1032
	3	0.358987				3	0.1615
	4	0.441018				4	0.08165
AAV-MDR3 3E13 1X	5	2.388				5	0.08103
	6	2.358				6	0.07173
	7	3.258				7	0.441018
AAV-MDR3 1E14 1X	8	201				8	0.92745
	9	149.9			AAV-MDR3 3E13 1X	9	1.943
	10	164.639			AAV-MDR3 1E14 1X	10	103.6
	11	38.7185				11	135.2
	12	31.7135				12	10.98
	13	71.379				13	40.96
	14	32.3736				14
AAV-MDR3 1E14 2X	15	169.029				15	35.0117
	16	360.35			AAV-MDR3 1E14 2X	16	230.9
	17	96.3181				17	212.3
						18	99.03
						19	97.89
						20

## Sheet: Figure 5b
Figure 5b
MDR3 transcripts (males)	ID				MDR3 transcripts (females)	ID
Saline	1	0.000437727			Saline	1	0.000292349
	2	0.000483283				2	0.000133736
	3	0.00143701				3	0.000689326
	4	0.000329444				4	0.00017792
AAV-MDR3 3E13 1X	5	0.137804				5
	6	0.104191				6	0.000526452
	7	0.135796				7	0.000272656
AAV-MDR3 1E14 1X	8	19.4532				8	0.000182392
	9	14.7688			AAV-MDR3 3E13 1X	9	0.117668
	10	9.8804			AAV-MDR3 1E14 1X	10	7.30041
	11	0.606333				11	9.00196
	12	2.42198				12	0.414233
	13	17.1214				13	0.955628
	14	2.60828				14
AAV-MDR3 1E14 2X	15	29.3931				15	1.69226
	16	38.0503			AAV-MDR3 1E14 2X	16	9.6633
	17	9.44512				17	6.2125
						18	3.72345
						19	1.97818
						20

## Sheet: Figure 5c
Figure 5c
% MDR3 staining (males)	ID				% MDR3 staining (females)	ID
Saline	1	0.729751			Saline	1	0.596837
	2	0.0835507				2	0.369147
	3	0.143248				3	0.22233
	4	0.0998228				4	0.639817
AAV-MDR3 3E13 1X	5	1.44899				5	0.0984148
	6	1.49794				6	0.0806974
	7	1.7289				7	0.147323
AAV-MDR3 1E14 1X	8	21.1221				8	0.33291
	9	40.4439			AAV-MDR3 3E13 1X	9	1.762
	10	4.31722			AAV-MDR3 1E14 1X	10	8.07051
	11	1.7548				11	9.02578
	12	4.44008				12	2.02067
	13	4.01614				13	1.57473
	14	3.94986				14
AAV-MDR3 1E14 2X	15	16.6194				15	1.66514
	16	30.6866			AAV-MDR3 1E14 2X	16	13.0817
	17	6.25324				17	11.3566
						18	3.0764
						19	3.92417
						20

[truncated: 23 more sheets: Figure 6a, Figure 6b, Figure 7a, Figure 7b, Figure 7c, Figure 7d, Figure 7e, Figure 7f, Figure 7g, Supp Figure 1, Supp Figure 2, Supp Figure 3a, Supp Figure 4a, Supp Figure 4b, Supp Figure 5a, Supp Figure 6a, Supp Figure 6b, Supp Figure 7a, Supp Figure 7b, Supp Figure 8a …]
